# Supplementary material for: Mechanism-Driven and Clinically Focused Development of Botanical Foods as Multitarget Anticancer Medicine: Collective Perspectives and Insights from Preclinical Studies, IND Applications and Early-Phase Clinical Trials
Source: Cancers (Basel). 2023 Jan 23;15(3):701. doi: 10.3390/cancers15030701 (PMC9913787; doi:10.3390/cancers15030701)
Supplement: Supplementary file 1 [file cancers-15-00701-s001.zip]

Archive with 1 entries (1 files):
- cancers-2063036-supplementary.pdf
